# Supplementary material for: Assessment of a Computational Approach to Predict Drug Resistance Mutations for HIV, HBV and SARS-CoV-2
Source: Molecules. 2022 Aug 24;27(17):5413. doi: 10.3390/molecules27175413 (PMC9457688; doi:10.3390/molecules27175413)
Supplement: Supplementary file 1 [file molecules-27-05413-s001.zip]

Archive with 1 entries (1 files):
- List of mutations with binding free energy change.xlsx
