# Supplementary material for: Assessment of a Computational Approach to Predict Drug Resistance Mutations for HIV, HBV and SARS-CoV-2
Source: Molecules. 2022 Aug 24;27(17):5413. doi: 10.3390/molecules27175413 (PMC9457688; doi:10.3390/molecules27175413)
Supplement: Supplementary file 1 [file molecules-27-05413-s001.zip › List of mutations with binding free energy change.xlsx]

## Sheet: HIV-RT-FTC
Mutations	ΔΔG (kcal/mol)		Resistance Prediction	Priority Number
	(-)-FTC-TP	dCTP
A:65(LYS->GLU)	30.57	16.99	Yes	1
A:65(LYS->GLY)	29.21	4.65	FALSE
A:65(LYS->ASP)	29.19	14.09	FALSE
A:65(LYS->ILE)	28.89	2.55	FALSE
A:65(LYS->ALA)	28.05	4.17	FALSE
A:65(LYS->LEU)	26.29	7.31	FALSE
A:65(LYS->HID)	26.21	6.41	FALSE
A:65(LYS->PHE)	25.92	6.01	FALSE
A:65(LYS->TYR)	25.91	3.23	FALSE
A:65(LYS->HIE)	25.8	8.31	FALSE
A:65(LYS->TRP)	25.28	4.91	FALSE
A:65(LYS->GLN)	25.26	6.77	FALSE
A:65(LYS->VAL)	24.92	2.62	FALSE
A:115(TYR->PRO)	24.67	-5.44	FALSE
A:65(LYS->SER)	23.98	5.18	Yes	2
A:65(LYS->THR)	23.55	3.94	FALSE
A:65(LYS->CYS)	23.06	4.19	FALSE
A:220(LYS->MET)	21.5	11.46	FALSE
A:65(LYS->PRO)	21.31	3.41	FALSE
A:220(LYS->ASN)	21.03	6.67	FALSE
A:220(LYS->ASP)	19.83	11.95	FALSE
A:220(LYS->GLU)	18.53	8.14	FALSE
A:220(LYS->HID)	17.57	6.89	FALSE
A:220(LYS->HIE)	17.45	11.47	FALSE
A:220(LYS->LEU)	17.11	12.71	FALSE
A:65(LYS->ASN)	17.09	6.18	FALSE
A:220(LYS->PRO)	17	9.97	FALSE
A:220(LYS->VAL)	16.55	5.99	FALSE
A:220(LYS->TRP)	16.25	13.08	FALSE
A:220(LYS->GLY)	16.22	9.4	FALSE
A:220(LYS->PHE)	15.98	12.63	FALSE
A:152(GLY->GLU)	15.16	0	FALSE
A:220(LYS->ALA)	14.83	4.68	Yes	3
A:65(LYS->MET)	13.21	2.52	FALSE
A:220(LYS->TYR)	13.17	9.88	FALSE
A:115(TYR->GLY)	13.16	-6.03	FALSE
A:220(LYS->GLN)	13.01	8.12	Yes	4
A:63(ILE->ASP)	12.7	1.28	FALSE
A:152(GLY->ASP)	12.6	-0.5	FALSE
A:115(TYR->SER)	12.02	-9.93	Yes	5
A:113(ASP->GLU)	11.41	0	Yes	6
A:115(TYR->ARG)	11.24	0	Yes	7
A:220(LYS->THR)	11.19	11.21	Yes	8
A:65(LYS->ARG)	10.87	0.01	FALSE
A:115(TYR->ALA)	10.55	-7.53	FALSE
A:151(GLN->GLU)	10	-2.81	Yes	9
A:157(PRO->GLU)	9.97	3.68	Yes	10
A:184(MET->VAL)	9.89	-3.14	FALSE
A:66(LYS->GLU)	9.85	6	Yes	11
A:115(TYR->HID)	9.56	1.3	FALSE
A:115(TYR->HIE)	9.21	-9.48	FALSE
A:115(TYR->CYS)	9.08	-6.15	Yes	12
A:115(TYR->GLU)	9.07	-1.18	Yes	13
A:184(MET->LYS)	9.01	-0.33	Yes	14
A:115(TYR->ILE)	8.47	0	Yes	15
A:115(TYR->LYS)	8.42	-2.72	Yes	16
A:115(TYR->LEU)	8.27	-1.51	Yes	17
A:115(TYR->HIP)	8.26	0	Yes	18
A:230(MET->ASP)	7.97	1.67	Yes	19
A:151(GLN->ASP)	7.73	4.04	FALSE
A:184(MET->ARG)	7.59	-23.26	FALSE
A:217(PRO->GLU)	7.55	-2.75	Yes	20
A:115(TYR->ASN)	7.53	0	Yes	21
A:151(GLN->CYS)	7.38	0.92	Yes	22
A:115(TYR->THR)	7.16	0	FALSE
A:151(GLN->ALA)	6.67	5.62	Yes	23
A:220(LYS->ARG)	6.61	2.78	FALSE
A:184(MET->CYS)	6.5	-5.73	FALSE
A:184(MET->GLY)	6.46	-4.86	Yes	24
A:184(MET->TYR)	6.43	-7.64	Yes	25
A:184(MET->ASN)	6.42	-12.98	Yes	26
A:151(GLN->PRO)	6.35	0.86	Yes	27
A:220(LYS->HIP)	6.22	1.13	FALSE
A:151(GLN->GLY)	5.94	2.22	FALSE
A:66(LYS->THR)	5.89	0	FALSE
A:151(GLN->VAL)	5.82	5.09	Yes	28
A:74(LEU->GLU)	5.63	2.15	FALSE
A:115(TYR->GLN)	5.47	-3.06	FALSE
A:66(LYS->CYS)	5.25	2.59	Yes	29
A:184(MET->ILE)	5.23	-7.8	FALSE
A:157(PRO->ASP)	5.11	-1.91	Yes	30
A:184(MET->ASP)	5	-1.32	Yes	31
A:66(LYS->VAL)	4.98	1.16	Yes	32
A:184(MET->PRO)	4.97	-2.11	FALSE
A:74(LEU->ASP)	4.95	3.28	Yes	33
A:115(TYR->ASP)	4.53	-9.11	FALSE
A:220(LYS->SER)	4.47	6.23	Yes	34
A:184(MET->THR)	4.46	-2.07	FALSE
A:66(LYS->ILE)	4.37	0	Yes	35
A:184(MET->HIP)	4.29	-7.15	Yes	36
A:186(ASH->GLY)	4.12	0	Yes	37
A:220(LYS->CYS)	3.88	6.33	Yes	38
A:184(MET->LEU)	3.81	0.11	FALSE
A:184(MET->TRP)	3.59	-4.12	FALSE
A:63(ILE->GLU)	3.53	0.12	Yes	39
A:115(TYR->VAL)	3.53	-1.84	FALSE
A:230(MET->GLU)	3.5	4.6	Yes	40
A:151(GLN->ILE)	3.33	0	FALSE
A:217(PRO->ASP)	3.32	-0.31	Yes	41
A:66(LYS->PRO)	3.31	-0.08	Yes	42
A:183(TYR->GLU)	2.92	0.28	Yes	43
A:184(MET->SER)	2.79	-6.52	FALSE
A:66(LYS->ALA)	2.77	3.31	Yes	44
A:184(MET->ALA)	2.38	-5.14	FALSE
A:186(ASH->GLU)	2.37	1.96	Yes	45
A:183(TYR->ASP)	2.31	-0.22	FALSE
A:66(LYS->GLY)	2.16	0.45	Yes	46
A:66(LYS->ASP)	2.12	9.82	FALSE
A:186(ASH->ALA)	2.12	0	FALSE
A:184(MET->GLN)	2.09	-2.28	Yes	47
A:184(MET->GLU)	0.63	0.89	Yes	48
A:184(MET->HIE)	0.63	-6.42	FALSE
A:65(LYS->HIP)	0.14	4.71	Yes	49
A:66(LYS->SER)	-1.46	1.19	FALSE
A:184(MET->HID)	-1.51	-0.32	FALSE
A:66(LYS->LEU)	-1.72	3.8	FALSE
A:66(LYS->ASN)	-2.28	3.07	FALSE
A:66(LYS->GLN)	-2.39	0	FALSE
A:151(GLN->TRP)	-3.46	9.18	FALSE

## Sheet: HBV-Core-GLP26
Mutations	ΔΔG (kcal/mol)		Resistance Prediction	Priority Number
	GLP-26	Unbound
C:132(ALA->TYR)	45.86	0	Yes	1
C:132(ALA->TRP)	31.71	0	Yes	2
C:128(THR->PHE)	24.78	0	Yes	3
B:106(SER->TRP)	22.59	0	Yes	4
B:106(SER->TYR)	20.07	0	Yes	5
C:128(THR->GLN)	19.38	0	Yes	6
C:128(THR->HID)	17.01	0	Yes	7
C:128(THR->TYR)	16.67	0	Yes	8
B:102(TRP->ASP)	16.58	-0.53	Yes	9
B:140(LEU->PRO)	16.29	0	Yes	10
B:118(TYR->ASN)	15.84	27.6	FALSE
B:140(LEU->ASP)	15.77	0.94	FALSE
C:128(THR->LYS)	15.56	0	Yes	11
C:133(ARG->PRO)	15.13	9.99	FALSE
C:128(THR->GLU)	14.37	7.62	FALSE
B:30(LEU->TRP)	13.32	0	Yes	12
C:125(TRP->ASP)	13.02	22.21	FALSE
B:102(TRP->MET)	12.74	0	Yes	13
B:140(LEU->GLY)	12.67	0	Yes	14
B:102(TRP->GLU)	12.58	1.69	FALSE
B:118(TYR->SER)	11.83	29.28	FALSE
C:134(PRO->GLU)	11.65	-13.53	Yes	15
B:140(LEU->ALA)	11.64	0	Yes	16
B:25(PRO->ASP)	11.5	13.02	FALSE
C:128(THR->ARG)	11.44	0	Yes	17
B:140(LEU->ASN)	11.34	0	Yes	18
B:102(TRP->VAL)	11.32	0	Yes	19
B:102(TRP->ALA)	11	0	Yes	20
C:128(THR->HIE)	11	0	Yes	21
C:134(PRO->ASP)	10.89	-3.81	Yes	22
B:33(THR->GLU)	10.58	15.52	FALSE
B:102(TRP->GLY)	10.5	0	Yes
B:140(LEU->CYS)	10.44	0	Yes
B:140(LEU->SER)	10.39	8.69	FALSE
C:128(THR->ASP)	10.33	5.15	FALSE
B:118(TYR->PRO)	10.2	6.14	FALSE
C:132(ALA->ARG)	10.09	0	Yes
B:118(TYR->GLN)	9.94	0	Yes
B:102(TRP->THR)	9.87	-3.54	Yes
B:102(TRP->CYS)	9.85	0	Yes
B:118(TYR->ALA)	9.74	28.7	FALSE
B:106(SER->PHE)	9.65	0	Yes
C:134(PRO->LEU)	9.65	-4.39	Yes
B:118(TYR->ASP)	9.52	-5.25	Yes
B:118(TYR->CYS)	9.51	0	Yes
C:133(ARG->ILE)	9.47	-7.71	Yes
B:118(TYR->GLY)	9.33	28.63	FALSE
B:118(TYR->THR)	9.25	0	Yes
B:118(TYR->TRP)	9.11	0	Yes
C:134(PRO->ARG)	9.07	5.1	FALSE
B:30(LEU->GLU)	9.05	2.52	FALSE
C:133(ARG->VAL)	9.04	11.14	FALSE
B:102(TRP->LEU)	8.97	0	Yes
C:128(THR->PRO)	8.97	0	Yes
B:102(TRP->TYR)	8.89	0	Yes
B:106(SER->ASP)	8.69	1.02	FALSE
B:102(TRP->ASN)	8.67	0	Yes
C:128(THR->ILE)	8.61	0	Yes
B:102(TRP->ILE)	8.57	0	Yes
B:110(PHE->VAL)	8.45	13.4	FALSE
B:102(TRP->PHE)	8.41	0	Yes
C:124(VAL->PRO)	8.4	0	Yes
B:33(THR->ASP)	8.29	22.53	FALSE
B:105(ILE->GLU)	8.22	7.75	FALSE
B:25(PRO->GLU)	8.13	16.97	FALSE
C:133(ARG->ASP)	8.13	2.2	FALSE
B:118(TYR->GLU)	7.98	-0.14	Yes
B:118(TYR->VAL)	7.9	26.45	FALSE
C:134(PRO->LYS)	7.81	-2.87	Yes
B:118(TYR->HIE)	7.79	-10.11	Yes
B:102(TRP->PRO)	7.78	0	Yes
B:23(PHE->LYS)	7.65	15.42	FALSE
B:102(TRP->GLN)	7.55	0	Yes
C:134(PRO->GLN)	7.54	1.5	FALSE
C:128(THR->HIP)	7.5	0	Yes
B:102(TRP->HID)	7.4	0	Yes
C:128(THR->GLY)	7.36	-6.45	Yes
C:125(TRP->GLU)	7.35	3.82	FALSE
C:128(THR->MET)	7.3	0	Yes
C:125(TRP->GLY)	7.12	0	Yes
C:128(THR->TRP)	7.05	0	Yes
B:122(PHE->ASN)	6.99	5.54	FALSE
B:118(TYR->LYS)	6.88	0	Yes
B:25(PRO->MET)	6.83	0	Yes
B:33(THR->ARG)	6.81	0	Yes
C:128(THR->LEU)	6.8	0	Yes
B:33(THR->MET)	6.75	0	Yes
B:30(LEU->ASP)	6.71	5.64	FALSE
B:106(SER->LEU)	6.65	0	Yes
B:102(TRP->SER)	6.64	0	Yes
B:118(TYR->ILE)	6.48	-8.42	Yes
B:140(LEU->ILE)	6.46	0	Yes
B:106(SER->GLU)	6.44	18.98	FALSE
B:118(TYR->HIP)	6.36	0	Yes
C:134(PRO->THR)	6.27	12.69	FALSE
B:140(LEU->VAL)	6.08	0	Yes
B:140(LEU->HIE)	6	0	Yes
C:133(ARG->GLU)	5.95	8.26	FALSE
B:118(TYR->ARG)	5.86	0	Yes
B:118(TYR->LEU)	5.86	-5.21	Yes
B:118(TYR->MET)	5.86	0	Yes
C:133(ARG->CYS)	5.79	-23.28	Yes
B:105(ILE->ASP)	5.76	15.76	FALSE
C:134(PRO->HIE)	5.74	-15.04	Yes
B:110(PHE->ILE)	5.73	0	Yes
B:25(PRO->LEU)	5.69	0	Yes
B:33(THR->TRP)	5.62	0	Yes
B:102(TRP->LYS)	5.53	0	Yes
B:23(PHE->HID)	5.46	0	Yes
C:128(THR->ALA)	5.41	4.22	FALSE
B:23(PHE->GLY)	5.07	15.05	FALSE
B:23(PHE->GLN)	5	5.82	FALSE
B:25(PRO->CYS)	4.98	33.66	FALSE
B:106(SER->HIE)	4.96	2.54	FALSE
B:122(PHE->THR)	4.96	0	Yes
C:133(ARG->LEU)	4.96	-2.06	Yes
B:106(SER->GLN)	4.91	-5.27	Yes
B:23(PHE->MET)	4.87	0	Yes
B:138(PRO->ASN)	4.87	0	Yes
C:127(ARG->GLU)	4.86	10.64	FALSE
B:106(SER->ARG)	4.74	0	Yes
C:125(TRP->ALA)	4.69	0	Yes
C:138(PRO->ILE)	4.64	-12.78	Yes
B:25(PRO->GLY)	4.53	5.47	FALSE
B:102(TRP->HIP)	4.49	0	Yes
C:137(ALA->ILE)	4.49	-15.03	Yes
C:125(TRP->VAL)	4.48	0	Yes
B:105(ILE->GLN)	4.46	0	Yes
C:134(PRO->CYS)	4.44	-4.47	Yes
B:122(PHE->ASP)	4.4	3.57	FALSE
B:23(PHE->HIP)	4.26	0	Yes
C:134(PRO->ASN)	4.26	0.61	FALSE
B:105(ILE->MET)	4.23	0	Yes
C:134(PRO->GLY)	4.23	-6.93	Yes
B:25(PRO->SER)	4.22	11.08	FALSE
B:25(PRO->LYS)	4.15	20.42	FALSE
C:132(ALA->LEU)	4.11	0	Yes
B:25(PRO->ALA)	4.06	5.42	FALSE
B:110(PHE->ASP)	4.06	14.12	FALSE
B:30(LEU->HIE)	3.9	-2.8	Yes
C:134(PRO->SER)	3.9	-7.28	Yes
B:105(ILE->PRO)	3.89	24.21	FALSE
C:127(ARG->ASP)	3.89	10.89	FALSE
B:140(LEU->GLU)	3.86	8.4	FALSE
C:134(PRO->HIP)	3.86	1.11	FALSE
C:134(PRO->TRP)	3.84	0	Yes
B:23(PHE->ALA)	3.83	27.42	FALSE
B:23(PHE->ASP)	3.83	28.32	FALSE
B:23(PHE->PRO)	3.83	0.77	FALSE
B:138(PRO->GLY)	3.82	10.14	FALSE
B:33(THR->HIE)	3.8	-7.93	Yes
B:110(PHE->GLU)	3.8	28.52	FALSE
C:125(TRP->LYS)	3.8	0	Yes
B:23(PHE->SER)	3.68	3.99	FALSE
B:30(LEU->ASN)	3.67	0	Yes
B:23(PHE->ILE)	3.65	2.91	FALSE
B:33(THR->LYS)	3.65	12.5	FALSE
B:33(THR->PHE)	3.61	0	Yes
C:133(ARG->SER)	3.61	5.57	FALSE
B:138(PRO->TRP)	3.52	19.31	FALSE
B:33(THR->GLN)	3.46	-0.72	Yes
B:122(PHE->GLN)	3.41	-7.01	Yes
B:140(LEU->MET)	3.41	0	Yes
B:23(PHE->LEU)	3.34	-2.02	Yes
C:134(PRO->TYR)	3.33	0	Yes
B:23(PHE->CYS)	3.3	6.3	FALSE
B:140(LEU->THR)	3.3	9.52	FALSE
B:33(THR->HID)	3.26	-4.24	Yes
B:33(THR->GLY)	3.22	0.66	FALSE
C:132(ALA->MET)	3.09	0	Yes
B:25(PRO->GLN)	3.08	0	Yes
B:138(PRO->HIE)	3.08	0	Yes
B:105(ILE->GLY)	3.05	0	Yes
C:134(PRO->VAL)	3.05	-0.69	Yes
B:23(PHE->VAL)	3.02	3.06	FALSE
B:33(THR->ALA)	3.02	10.53	FALSE
C:134(PRO->HID)	2.98	-0.71	Yes
C:134(PRO->ALA)	2.94	4.39	FALSE
B:105(ILE->HID)	2.92	0	Yes
B:137(ALA->ASP)	2.9	16.19	FALSE
C:128(THR->CYS)	2.88	2.53	FALSE
C:129(PRO->HIE)	2.83	-5.31	Yes
B:23(PHE->ASN)	2.82	3.48	FALSE
B:23(PHE->THR)	2.81	16.56	FALSE
C:124(VAL->ASP)	2.8	2.09	FALSE
B:118(TYR->PHE)	2.79	0	Yes
B:25(PRO->ARG)	2.75	0	Yes
B:122(PHE->ILE)	2.75	16.84	FALSE
C:132(ALA->GLN)	2.75	0	Yes
C:134(PRO->PHE)	2.72	0	Yes
B:118(TYR->HID)	2.71	0	Yes
B:25(PRO->ASN)	2.56	12.23	FALSE
B:33(THR->LEU)	2.52	0	Yes
B:110(PHE->PRO)	2.42	4.73	FALSE
C:129(PRO->ASP)	2.41	-6.63	Yes
B:110(PHE->HIE)	2.36	14.44	FALSE
B:110(PHE->SER)	2.3	26.54	FALSE
B:140(LEU->TYR)	2.29	0	Yes
B:110(PHE->GLY)	2.28	0	Yes
B:122(PHE->GLU)	2.28	6.81	FALSE
C:134(PRO->ILE)	2.27	-6.1	Yes
B:110(PHE->CYS)	2.21	14.21	FALSE
B:110(PHE->GLN)	2.15	4.5	FALSE
B:122(PHE->VAL)	2.12	-6.2	Yes
B:122(PHE->GLY)	2.11	-14.65	Yes
B:110(PHE->ASN)	2.1	15.33	FALSE
C:125(TRP->ILE)	2.1	-1.73	Yes
B:122(PHE->PRO)	2.07	10.41	FALSE
B:105(ILE->HIE)	2.06	2.73	FALSE
B:110(PHE->ALA)	2.06	0	Yes
C:133(ARG->THR)	2.06	-14.36	Yes
B:23(PHE->HIE)	2.05	4.38	FALSE
B:105(ILE->TYR)	2.05	0	Yes
B:110(PHE->HID)	1.94	2.69	FALSE
B:138(PRO->ASP)	1.88	14.48	FALSE
C:127(ARG->HIE)	1.77	8.73	FALSE
B:139(ILE->HIP)	1.75	9.44	FALSE
B:23(PHE->GLU)	1.71	21.49	FALSE
B:33(THR->TYR)	1.64	0	Yes
B:106(SER->CYS)	1.61	0	Yes
C:128(THR->SER)	1.57	3.06	FALSE
C:132(ALA->LYS)	1.57	0	Yes
C:124(VAL->HIE)	1.56	-8.74	Yes
C:136(ASN->ARG)	1.56	0	Yes
C:129(PRO->LEU)	1.53	1.61	FALSE
C:127(ARG->PRO)	1.49	-5.79	Yes
C:124(VAL->GLY)	1.48	-9.3	Yes
C:129(PRO->HIP)	1.46	0	Yes
B:106(SER->GLY)	1.45	0.15	FALSE
B:102(TRP->ARG)	1.43	0	Yes
B:105(ILE->PHE)	1.43	0	Yes
C:129(PRO->ALA)	1.41	7.56	FALSE
C:127(ARG->ILE)	1.39	22.2	FALSE
B:105(ILE->CYS)	1.38	0	Yes
B:110(PHE->LEU)	1.38	0	Yes
B:110(PHE->THR)	1.37	-5.16	Yes
B:139(ILE->LYS)	1.37	18.74	FALSE
C:138(PRO->ASN)	1.34	0	Yes
B:139(ILE->GLN)	1.31	0.73	FALSE
B:122(PHE->LEU)	1.27	-9.38	Yes
C:133(ARG->HIE)	1.22	-11.62	Yes
B:122(PHE->CYS)	1.21	-1.33	Yes
C:128(THR->VAL)	1.2	0	Yes
C:129(PRO->PHE)	1.2	-11.4	Yes
C:137(ALA->GLN)	1.19	0	Yes
B:139(ILE->ALA)	1.16	1.26	FALSE
C:138(PRO->ASP)	1.15	-1.43	Yes
C:129(PRO->THR)	1.13	0	Yes
B:25(PRO->THR)	1.09	7.31	FALSE
B:33(THR->ILE)	1.09	0	Yes
B:122(PHE->HIE)	1.07	-10.05	Yes
C:129(PRO->GLU)	1.07	-8.55	Yes
B:37(LEU->PRO)	1.06	-8.26	Yes
B:105(ILE->ALA)	1.06	0	Yes
B:139(ILE->GLU)	1.06	5.14	FALSE
B:105(ILE->SER)	1.02	0	Yes
C:132(ALA->VAL)	1	0	Yes
B:101(LEU->THR)	0.99	0	Yes
C:138(PRO->GLU)	0.98	5.15	FALSE
B:33(THR->VAL)	0.93	-2.76	Yes
B:137(ALA->GLU)	0.93	20.83	FALSE
C:127(ARG->TYR)	0.93	-0.66	Yes
C:127(ARG->MET)	0.92	24.32	FALSE
C:124(VAL->CYS)	0.9	-6.07	Yes
C:124(VAL->SER)	0.9	1.58	FALSE
C:127(ARG->GLY)	0.9	3.25	FALSE
B:110(PHE->MET)	0.88	0	Yes
C:127(ARG->GLN)	0.88	-0.46	Yes
C:133(ARG->MET)	0.88	-4.56	Yes
C:138(PRO->LYS)	0.86	0	Yes
B:33(THR->HIP)	0.85	0	Yes
C:138(PRO->ALA)	0.84	0	Yes
B:122(PHE->ALA)	0.8	-8.21	Yes
C:121(SER->GLU)	0.8	-13.94	Yes
B:101(LEU->ASP)	0.78	27.04	FALSE
C:133(ARG->ALA)	0.78	-20.75	Yes
B:105(ILE->VAL)	0.77	0	Yes
C:136(ASN->ASP)	0.77	18.57	FALSE
C:127(ARG->LEU)	0.75	9.86	FALSE
C:129(PRO->GLY)	0.75	9.35	FALSE
C:133(ARG->HID)	0.74	-3.87	Yes
B:139(ILE->TYR)	0.73	0	Yes
C:129(PRO->SER)	0.72	0	Yes
C:129(PRO->ILE)	0.71	-18.18	Yes
C:129(PRO->TRP)	0.71	-0.14	Yes
B:105(ILE->HIP)	0.7	0	Yes
C:124(VAL->ALA)	0.69	-8.15	Yes
B:34(ALA->GLU)	0.67	-1.23	Yes
C:23(PHE->TYR)	0.67	0	Yes
C:127(ARG->VAL)	0.67	1.71	FALSE
B:37(LEU->ASP)	0.65	22.6	FALSE
B:105(ILE->THR)	0.63	0	Yes
B:106(SER->ALA)	0.63	1.63	FALSE
C:132(ALA->SER)	0.62	0	Yes
C:133(ARG->ASN)	0.62	-6.18	Yes
B:30(LEU->ARG)	0.59	0	Yes
B:138(PRO->ALA)	0.59	0	Yes
C:133(ARG->PHE)	0.59	-28.32	Yes
C:124(VAL->THR)	0.55	-4.55	Yes
C:125(TRP->PRO)	0.53	0	Yes
B:30(LEU->SER)	0.45	0	Yes
B:110(PHE->TYR)	0.42	3.44	FALSE
C:138(PRO->HIE)	0.42	-12.74	Yes
B:139(ILE->ASN)	0.41	-10.45	Yes
C:125(TRP->LEU)	0.41	0	Yes
B:34(ALA->HID)	0.38	12.57	FALSE
C:133(ARG->GLY)	0.37	-12.31	Yes
B:37(LEU->TYR)	0.36	0	Yes
B:37(LEU->GLN)	0.31	-6.02	Yes
C:121(SER->ALA)	0.28	0	Yes
B:101(LEU->GLN)	0.26	6.23	FALSE
C:124(VAL->ASN)	0.25	-3.56	Yes
C:129(PRO->GLN)	0.25	0	Yes
C:137(ALA->LYS)	0.25	0	Yes
C:127(ARG->ALA)	0.21	4.56	FALSE
C:133(ARG->TRP)	0.21	4.62	FALSE
C:23(PHE->ARG)	0.2	0	Yes
C:121(SER->ASP)	0.2	10.02	FALSE
C:121(SER->LYS)	0.18	0	Yes
C:129(PRO->VAL)	0.15	-14.9	Yes
C:138(PRO->TYR)	0.14	-5.98	Yes
B:33(THR->PRO)	0.12	0	Yes
C:121(SER->HIE)	0.12	-7.82	Yes
B:34(ALA->TRP)	0.1	5.57	FALSE
B:37(LEU->GLU)	0.09	16.28	FALSE
B:34(ALA->ASP)	0.08	-5.23	Yes
C:136(ASN->MET)	0.07	0	Yes
C:129(PRO->TYR)	0.04	-4.65	Yes
C:138(PRO->MET)	0.03	-73.73	Yes
B:30(LEU->PRO)	0	1.21	FALSE
B:30(LEU->CYS)	-0.01	0	FALSE
C:18(PHE->GLU)	-0.01	1.29	FALSE
B:139(ILE->THR)	-0.04	1.15	FALSE
B:33(THR->SER)	-0.06	-3.27	FALSE
B:34(ALA->LYS)	-0.06	-14.25	FALSE
B:122(PHE->SER)	-0.08	17.71	FALSE
C:127(ARG->PHE)	-0.14	-15.03	FALSE
C:136(ASN->THR)	-0.14	-5.67	FALSE
C:138(PRO->THR)	-0.14	-19.24	FALSE
C:136(ASN->CYS)	-0.15	0	FALSE
C:23(PHE->GLU)	-0.17	11.35	FALSE
C:121(SER->GLY)	-0.2	0	FALSE
C:121(SER->PHE)	-0.22	0	FALSE
C:127(ARG->LYS)	-0.22	-3.79	FALSE
B:33(THR->CYS)	-0.24	-9.58	FALSE
C:124(VAL->TYR)	-0.25	0	FALSE
B:138(PRO->ARG)	-0.3	0	FALSE
B:139(ILE->SER)	-0.3	-6.75	FALSE
C:138(PRO->GLN)	-0.3	-27.71	FALSE
B:34(ALA->GLN)	-0.32	23.75	FALSE
C:129(PRO->CYS)	-0.33	-11.11	FALSE
C:127(ARG->CYS)	-0.34	4.25	FALSE
C:129(PRO->MET)	-0.36	-1.93	FALSE
B:30(LEU->GLY)	-0.38	0	FALSE
B:30(LEU->VAL)	-0.38	0	FALSE
C:121(SER->ARG)	-0.39	0	FALSE
C:129(PRO->LYS)	-0.41	-1.8	FALSE
C:138(PRO->GLY)	-0.41	-6.54	FALSE
B:101(LEU->GLU)	-0.47	-0.59	FALSE
B:37(LEU->THR)	-0.48	3.33	FALSE
C:129(PRO->HID)	-0.48	2.45	FALSE
C:133(ARG->TYR)	-0.49	-7.99	FALSE
B:140(LEU->LYS)	-0.5	0	FALSE
C:133(ARG->GLN)	-0.51	-8.57	FALSE
B:137(ALA->ASN)	-0.56	-9.95	FALSE
B:25(PRO->TYR)	-0.57	0	FALSE
C:18(PHE->ASP)	-0.57	-25.15	FALSE
C:137(ALA->LEU)	-0.58	0	FALSE
C:137(ALA->THR)	-0.58	-16.41	FALSE
B:138(PRO->GLU)	-0.59	16.04	FALSE
B:30(LEU->ALA)	-0.6	0	FALSE
C:132(ALA->ASP)	-0.6	0	FALSE
B:30(LEU->HID)	-0.64	13.5	FALSE
B:139(ILE->CYS)	-0.65	2.88	FALSE
C:23(PHE->HIE)	-0.66	0	FALSE
C:133(ARG->LYS)	-0.66	13.95	FALSE
C:136(ASN->LEU)	-0.66	0	FALSE
B:37(LEU->TRP)	-0.67	0	FALSE
C:136(ASN->LYS)	-0.67	0	FALSE
C:138(PRO->CYS)	-0.67	16.59	FALSE
B:137(ALA->GLY)	-0.68	2.92	FALSE
B:138(PRO->ILE)	-0.71	0	FALSE
C:138(PRO->PHE)	-0.73	-19.1	FALSE
B:37(LEU->ILE)	-0.75	2.6	FALSE
C:132(ALA->GLY)	-0.75	0	FALSE
B:29(ASP->TYR)	-0.77	0	FALSE
C:136(ASN->VAL)	-0.78	0	FALSE
C:138(PRO->ARG)	-0.79	0	FALSE
B:37(LEU->HID)	-0.81	-1.76	FALSE
B:37(LEU->PHE)	-0.86	0	FALSE
C:124(VAL->LYS)	-0.89	0	FALSE
B:139(ILE->GLY)	-0.9	6.44	FALSE
C:137(ALA->ASP)	-0.92	-4.07	FALSE
C:138(PRO->HIP)	-0.94	0	FALSE
B:37(LEU->VAL)	-0.95	-6.48	FALSE
C:136(ASN->SER)	-0.96	17.58	FALSE
C:136(ASN->PRO)	-0.97	-0.77	FALSE
B:30(LEU->LYS)	-0.99	0	FALSE
B:139(ILE->PRO)	-1.01	6.45	FALSE
C:136(ASN->GLY)	-1.01	3.41	FALSE
C:132(ALA->ASN)	-1.02	0	FALSE
B:138(PRO->VAL)	-1.04	0	FALSE
C:124(VAL->HIP)	-1.05	0	FALSE
B:138(PRO->PHE)	-1.06	10.67	FALSE
C:124(VAL->ARG)	-1.06	0	FALSE
B:101(LEU->GLY)	-1.07	0	FALSE
C:121(SER->PRO)	-1.09	0	FALSE
B:29(ASP->GLN)	-1.1	0	FALSE
B:29(ASP->GLU)	-1.11	0	FALSE
B:101(LEU->PRO)	-1.11	0	FALSE
B:138(PRO->CYS)	-1.18	0	FALSE
B:34(ALA->HIE)	-1.19	0	FALSE
C:127(ARG->ASN)	-1.25	-7.57	FALSE
C:137(ALA->GLY)	-1.27	0	FALSE
C:138(PRO->VAL)	-1.3	-2.12	FALSE
C:127(ARG->THR)	-1.33	10.24	FALSE
B:139(ILE->ASP)	-1.34	5.05	FALSE
C:127(ARG->HID)	-1.34	-8.74	FALSE
C:136(ASN->GLN)	-1.34	0	FALSE
C:136(ASN->GLU)	-1.34	-6.29	FALSE
C:127(ARG->TRP)	-1.4	-10.34	FALSE
C:137(ALA->GLU)	-1.41	-14.34	FALSE
C:124(VAL->HID)	-1.43	-1.76	FALSE
C:138(PRO->SER)	-1.44	-11.03	FALSE
C:137(ALA->HIE)	-1.52	0	FALSE
C:127(ARG->SER)	-1.55	8.83	FALSE
B:138(PRO->SER)	-1.62	5.79	FALSE
C:132(ALA->GLU)	-1.63	0	FALSE
C:138(PRO->HID)	-1.77	3.79	FALSE
B:30(LEU->THR)	-1.81	0	FALSE
C:136(ASN->ALA)	-1.91	-9.69	FALSE
B:34(ALA->LEU)	-2	0	FALSE
B:138(PRO->THR)	-2.03	0.6	FALSE
C:125(TRP->THR)	-2.05	-10.91	FALSE
B:29(ASP->GLY)	-2.07	16.71	FALSE
B:139(ILE->VAL)	-2.1	12.99	FALSE
C:128(THR->ASN)	-2.11	-2.37	FALSE
B:37(LEU->HIE)	-2.2	-1.76	FALSE
C:138(PRO->LEU)	-2.21	-0.48	FALSE
B:140(LEU->TRP)	-2.76	0	FALSE
C:129(PRO->ASN)	-2.81	-1.97	FALSE
C:132(ALA->CYS)	-3.06	0	FALSE
B:23(PHE->TYR)	-3.44	0	FALSE
B:25(PRO->TRP)	-4.06	0	FALSE
B:105(ILE->ASN)	-4.14	0.78	FALSE
B:138(PRO->TYR)	-4.35	14.43	FALSE
C:127(ARG->HIP)	-4.53	2.55	FALSE
B:105(ILE->TRP)	-4.69	0	FALSE

## Sheet: SARS-CoV-2-3Clpro-Nirmatrelvir
Mutations	ΔΔG (kcal/mol)							Resistance Prediction	Priority Number
	Nirmatrelvir	nsp4-nsp5	nsp6-nsp7	nsp8-nsp9	nsp9-nsp10	nsp14-nsp15	nsp15-nsp16
A:163(HIE->TRP)	21.02	1.64	0	15.1	9.06	14	10.59
A:189(GLN->PRO)	17.36	9.33	-1.66	24.26	12.87	19.6	22.54
A:163(HIE->HID)	13.23	0	0	0	0	8.04	5.68
A:163(HIE->ASP)	12.82	6.74	13.05	14.35	19.68	21.79	13.32
A:163(HIE->PHE)	12.74	-0.61	12.75	9.55	6.67	-1.58	2.06
A:163(HIE->GLU)	12.21	3.07	20.23	13.36	16.81	14.68	13.66
A:144(SER->TYR)	11.68	0.17	-18.15	15.57	0	0	-28.56	Yes	1
A:163(HIE->LEU)	11.05	8.71	10.3	11.29	14.9	6.81	6.98
A:163(HIE->TYR)	10.9	-3.62	11.55	6.42	4.42	-4.52	-4.48	yes	2
A:189(GLN->ILE)	9.97	-1.2	0	6.62	7.22	13.9	9.18
A:163(HIE->VAL)	9.69	8.04	11.42	10.44	14.38	16	10.15
A:163(HIE->MET)	9.57	8.18	14.49	5.26	8.17	5.76	10.02
A:165(MET->HIE)	9.51	-5.82	0.73	5.6	8.43	-0.43	6.3	yes	4
A:163(HIE->ILE)	9.21	5	11.28	10.18	0	4.87	4.27
A:189(GLN->GLY)	9.21	4.12	3.64	8.46	14.42	17.49	16.23
A:167(LEU->GLN)	8.84	-2.71	0	-4.88	4.33	-7.19	6.11	yes	5
A:140(PHE->TRP)	8.82	-7.86	1.35	1.73	5.45	3.19	1.98
A:189(GLN->VAL)	8.67	-0.54	-2.76	8.46	10.33	13.39	7.54
A:189(GLN->LYS)	8.51	2.83	2.07	7.58	13.47	13.77	9.93
A:187(ASP->TRP)	8.41	9.26	-1.47	0.67	5.28	11.94	10.47
A:163(HIE->GLY)	8.31	8.52	9.17	6.81	14.8	9.09	8.96
A:167(LEU->VAL)	8.12	2.85	8.84	2.12	2.82	8.32	-2
A:165(MET->TRP)	7.77	7.86	-2.9	-0.2	9.01	7.58	-2.51	yes	6
A:190(THR->ASN)	7.73	-1.89	-1.51	-2.74	0	0.86	0	yes	7
A:166(GLU->PRO)	7.71	0	21.67	14.88	11.01	8.74	-0.19
A:165(MET->TYR)	7.6	0.12	1.77	12.72	2.8	19.93	3.92
A:163(HIE->SER)	7.49	7.31	9.19	9.62	13.98	7.25	9.1
A:140(PHE->GLN)	7.42	0	0	0	0	0	0	yes	8
A:168(PRO->LYS)	7.39	-3.18	-7.46	0.43	3.94	4.35	6.41	yes	9
A:167(LEU->CYS)	7.33	4.41	6.59	2.95	10.38	-4.15	-2.44
A:190(THR->VAL)	7.3	-1.04	1.2	-0.23	0	0	4.73	yes	10
A:172(HIE->GLU)	7.28	4.66	8.29	3.13	10.15	11.48	3.63
A:163(HIS>THR)	7.13	0	0	0	0	0	0	yes	11
A:192(GLN->PHE)	7.08	-1.03	7.95	-7.27	1.43	-2.5	-3.31	yes	12
A:190(THR->ILE)	7.05	0	0	-0.61	0	0	3.71	yes	13
A:165(MET->LYS)	6.98	2.09	2.19	1.91	10.08	8.78	7.99
A:163(HIE->LYS)	6.95	8.18	16.01	7.92	8.79	15.98	5.38
A:163(HIE->CYS)	6.91	8.05	8.8	10.91	12.62	7.69	4.76
A:49(MET->HIE)	6.88	-3.7	-2.32	0	4.79	22.61	1.79	yes	14
A:165(MET->PHE)	6.83	-0.37	9.74	5.64	3.99	5.11	-6.19
A:163(HIE->PRO)	6.79	-4.96	7.78	7.42	8.16	7.17	8.39
A:188(ARG->TRP)	6.79	-7.27	0	5.51	4.44	7.31	7.86
A:172(HIE->ASP)	6.76	4.09	9.63	3.72	6.39	10.3	1.27
A:54(TYR->ARG)	6.58	-0.81	0	0.01	0	0	1.66	yes	15
A:188(ARG->HID)	6.44	-4.83	0	-0.59	6.88	3.47	3.13	yes	16
A:49(MET->ASN)	6.42	0.76	1.48	-10.03	-3.69	14.27	11.26	yes	17
A:165(MET->ASP)	6.35	-0.46	4.31	4.26	15.7	-1.9	2.59
A:165(MET->GLY)	6.25	2.5	5.77	4.12	9.03	7.27	8.72
A:143(GLY->ARG)	6.11	0	12.93	13.73	0	5.44	6.87
A:163(HIE->GLN)	6.04	-1.25	3.33	0.47	3	-0.33	4.01	yes	18
A:189(GLN->ALA)	6.02	3.03	2.86	8.19	11.32	13.58	13.7
A:188(ARG->LYS)	5.97	-0.58	-0.3	1.61	5.22	4.22	0.88	yes	19
A:168(PRO->SER)	5.93	-2.45	-8.77	-6.42	0.99	1.93	2.07	yes	20
A:49(MET->PRO)	5.92	-5.5	-1.73	-3.07	-5.52	13.6	7.02	yes	21
A:192(GLN->HIE)	5.89	-3.05	0	-3.04	2.85	6.85	4.21	yes	22
A:140(PHE->PRO)	5.83	1.48	9.39	0.46	5.95	3.71	3.84
A:165(MET->ILE)	5.81	-10.11	4.52	-0.24	4.42	3.01	4.75
A:163(HIE->ALA)	5.75	6.34	8.34	9.46	14.84	9.3	10.29
A:141(LEU->PRO)	5.74	-5.28	4.1	-2.28	3.31	-1.03	2.57	yes	23
A:189(GLN->ASP)	5.7	8.11	-2.58	7.48	5.5	13.75	7.63
A:189(GLN->SER)	5.61	-1.16	5.63	8.9	5.11	3.87	5.92
A:52(PRO->GLY)	5.6	-1.65	-2.62	0.31	4.12	-1.57	1.95	yes	24
A:49(MET->GLY)	5.56	4.25	0.26	2.62	4.18	7.33	4.33
A:44(CYS->HIP)	5.48	0.94	0	0	0	0	0	yes	25
A:172(HIE->CYS)	5.46	0.24	-1.45	1.86	2.67	3.27	-0.43	yes	26
A:192(GLN->LYS)	5.34	-10.21	-0.43	4.24	0.39	5.53	-1.96	yes	27
A:166(GLU->GLY)	5.32	-5.49	4.82	-1.33	5.39	-0.83	0.63	yes	28
A:49(MET->CYS)	5.3	0.58	-1.79	-2.51	3.46	22.05	9.96	yes	29
A:189(GLN->HIP)	5.13	2.7	-4.09	11.7	8.33	2.04	5.12
A:49(MET->HID)	5.11	-5.07	-3.67	4.85	4.32	8.66	4.66
A:172(HIE->LEU)	5.11	-0.95	4.15	0.74	4.34	2.19	14.52
A:188(ARG->HIE)	5.07	-1.55	0	-1.04	4.24	0.38	1.88	yes	30
A:167(LEU->ASP)	4.98	-1.67	-6.22	-6.45	1.97	-1.64	4.4	yes	31
A:188(ARG->ASN)	4.94	-0.42	0	2.29	2.97	-8.83	-1.8	yes	32
A:27(LEU->ARG)	4.93	-8.82	9.71	0	2.37	9.07	8.48
A:168(PRO->ASP)	4.91	1.76	-3.09	-3.82	4.89	-9.98	2.4	yes	33
A:49(MET->SER)	4.87	-3	-3.71	4.51	3.57	16.99	10.77	yes	34
A:190(THR->ARG)	4.84	-0.97	0.33	3.05	5.28	0	-12.14	yes	35
A:192(GLN->TYR)	4.83	-5.44	-4.53	-2.75	15.97	-3.97	-4.16	yes	36
A:163(HIE->ASN)	4.77	1.75	6.46	2.44	4.67	7.78	0.87
A:49(MET->ALA)	4.75	1.87	-1.04	-1.72	3.92	-9.55	7.51	yes	37
A:142(ASN->LYS)	4.75	-4.45	9.72	3.26	15.22	5.73	9.25
A:163(HIE->ARG)	4.73	6.56	24.14	15.22	12	5.48	12
A:192(GLN->SER)	4.72	-3.06	3.42	-3.98	-1.59	-2	-0.07	yes	38
A:189(GLN->ASN)	4.67	-0.45	-6.79	1.57	2.88	8.04	3.05
A:168(PRO->GLU)	4.63	-4.65	-4.1	-2.94	7.28	5.22	-1.84	yes	39
A:167(LEU->GLY)	4.6	-2.65	-2.39	-2.64	-2	-1.63	-6.83	yes	40
A:49(MET->ARG)	4.58	0	-0.46	0	3.03	0	4.38	yes	41
A:168(PRO->GLN)	4.58	0	0	-4.12	-0.47	0	-2	yes	42
A:172(HIE->ALA)	4.58	4.57	-1.58	1.28	3.78	6.96	-0.72
A:167(LEU->SER)	4.57	-3.74	11.97	-3.55	13.46	1.99	-13.49	yes	43
A:192(GLN->LEU)	4.56	0	0	0	0	0	3.14	yes	44
A:54(TYR->VAL)	4.48	-3.26	0	0.33	3.37	0	-3.64	yes	45
A:140(PHE->SER)	4.47	0	0	0	0	0	0	yes	46
A:167(LEU->ASN)	4.41	3.23	1.57	1.29	-3.13	-3.43	4.14
A:140(PHE->ASP)	4.35	-1.12	6.7	3.14	7.93	0.42	4.63
A:49(MET->THR)	4.33	-2.25	-5.36	1.95	8.06	22.03	6.44
A:144(SER->TRP)	4.29	-7.18	-11.58	-2.87	0	1.2	-7.06	yes	47
A:167(LEU->ARG)	4.15	-1.61	0	-1.83	4.5	-0.87	-1.88	yes	48
A:143(GLY->ALA)	4.12	0	7.18	1.98	0	0.07	0	yes	49
A:172(HIE->PRO)	4.11	1.57	7.75	4.7	5.12	5.14	1.54
A:54(TYR->ASP)	4.05	0.4	0	0.56	4.74	5.4	-0.67	yes	50
A:165(MET->ASN)	4.05	-2.03	3.89	0.89	8.21	-0.93	3.97
A:141(LEU->ASP)	4.01	-6.34	0	-0.75	1.66	0.46	1.41	yes	51
A:52(PRO->PHE)	3.99	0	4.14	0	20.23	10.29	1.72
A:167(LEU->THR)	3.96	-8.03	5.82	12.06	9.24	-5.7	-7.43	yes	52
A:188(ARG->ASP)	3.94	-1.9	0	-0.16	2.6	8.59	4.72	yes	53
A:54(TYR->ALA)	3.93	-5.69	0	-0.41	4.21	0	-1.22	yes	54
A:54(TYR->CYS)	3.93	-5.93	0	-0.49	3.26	2.95	-1.74	yes	55
A:192(GLN->HIP)	3.87	-0.95	-4.56	-4.65	6.59	-12.08	5.7	yes	56
A:52(PRO->ARG)	3.82	-10.38	-7.15	0	0	0	5.69	yes	57
A:52(PRO->LYS)	3.82	0.61	0.51	0	-1.95	0	0	yes	58
A:143(GLY->CYS)	3.8	0	0	-1.39	0	2.81	0	yes	59
A:140(PHE->ILE)	3.78	0.59	0.81	0.84	4.08	7.8	1.36	yes	60
A:190(THR->ASP)	3.77	-1.16	-4.78	0	6.65	19.7	-1.57	yes	61
A:54(TYR->GLU)	3.76	-0.72	0	0	5.51	12.35	-0.57	yes	62
A:172(HIE->GLN)	3.73	-0.67	1.28	6.03	0	15.04	0	yes	63
A:49(MET->ASP)	3.72	-2.65	6.68	1.26	11.8	17.98	13.56
A:168(PRO->ASN)	3.72	0	0	-1.14	6.92	16.5	-2.7	yes	64
A:168(PRO->VAL)	3.69	-2.57	-5.43	1.92	8.53	-1.3	5.51	yes	65
A:172(HIE->SER)	3.69	-0.6	5.91	2.88	5.99	7.37	1.06
A:192(GLN->CYS)	3.68	-10.94	-1.76	-4.62	0.18	-6.63	3.12	yes	66
A:52(PRO->ALA)	3.63	0.39	-1.03	2.79	4.68	-4.39	2.66
A:140(PHE->ARG)	3.6	0	-1.06	0	0	0	0	yes	67
A:167(LEU->ILE)	3.6	1.23	7.28	-1.36	4.93	-0.33	0	yes	68
A:143(GLY->SER)	3.55	0	0	0.3	0	-6.9	2.42	yes	69
A:167(LEU->ALA)	3.54	1.26	5.01	2.11	4.8	3.48	0.79
A:172(HIE->ILE)	3.52	0	0.62	2.14	8.85	0	0.92
A:49(MET->HIP)	3.44	-0.27	-3.23	-3.96	3.07	7.53	1.81	yes	70
A:168(PRO->GLY)	3.38	-0.63	-2.45	-2.78	6.2	4.32	3.14	yes	71
A:163(HIE->HIP)	3.31	0	0	0	0	0	1.67	yes	72
A:165(MET->GLU)	3.29	-3.04	3.98	4.39	4.07	-4.95	-0.97	yes	73
A:164(HIE->ASN)	3.27	4.2	0	-0.12	0.55	2.19	0	yes	74
A:165(MET->PRO)	3.26	0.21	6.4	11.96	15.54	0.37	6.48
A:168(PRO->THR)	3.25	3.34	-3.56	-3.05	7.05	8.91	6.04
A:166(GLU->ALA)	3.24	-6.73	2.63	-2.47	0.12	-5.29	-3.21	yes	75
A:164(HIE->GLY)	3.23	-1.95	0	-1.37	2.3	2.42	0	yes	76
A:189(GLN->HID)	3.23	-3.53	-8.78	4.96	4.23	-1.04	-7.57	yes	77
A:192(GLN->PRO)	3.2	-2.57	-7	3.26	-5.72	0	4.63	yes	78
A:166(GLU->SER)	3.19	-5.76	2.33	2.78	4.75	1.44	3
A:172(HIE->THR)	3.15	-0.58	4.18	0.54	5.18	2.21	-0.63	yes	79
A:190(THR->LYS)	3.13	-6.1	0.14	1.47	4.98	6.37	-8.21	yes	80
A:49(MET->GLU)	3.12	3.75	1.48	6.93	6.37	14.09	3.45
A:191(ALA->GLY)	3.04	0.58	-0.72	-3.48	2.55	8.81	4.32	yes	81
A:168(PRO->CYS)	2.94	-0.92	-5.78	-1.74	5.8	5.73	3.4	yes	82
A:172(HIE->GLY)	2.93	7.53	4.16	2.32	9.56	8.83	2.38
A:164(HIE->LEU)	2.92	0	0	0	0	0	0	yes	83
A:54(TYR->GLN)	2.9	0.95	0	-0.88	1.35	6.29	1.08	yes	84
A:143(GLY->MET)	2.86	0	0	-2.65	0	-6.96	0	yes	85
A:164(HIE->ASP)	2.85	2.17	0	-0.82	4.45	-0.29	0	yes	86
A:49(MET->GLN)	2.84	-3.28	-3.69	0	-6.31	12.58	1.49	yes	87
A:166(GLU->LYS)	2.71	-13.94	4.85	0.29	5.64	-5.61	-4.36	yes	88
A:141(LEU->MET)	2.67	0	-0.16	-1.93	0.27	0	0	yes	89
A:164(HIE->MET)	2.58	-1.33	0	0	0	0	0	yes	90
A:166(GLU->ILE)	2.56	0	0	0	0	0	0	yes	91
A:142(ASN->ALA)	2.55	1.11	9.53	3.8	6.91	13.77	2.52
A:143(GLY->HIP)	2.55	0	6.27	-1.83	4.62	-0.06	-6.74	yes	92
A:187(ASP->GLY)	2.54	-3.93	-5.99	0.45	3.25	-3.49	-9.05	yes	93
A:191(ALA->CYS)	2.53	0	0	-1.33	0	0	0	yes	94
A:52(PRO->GLU)	2.49	0.59	-2.48	0.45	5.5	5.84	11.48
A:165(MET->HIP)	2.49	-0.39	-4.79	1.32	10.23	10.05	10.18
A:54(TYR->ASN)	2.48	-4.64	0	-0.45	1.98	-3.5	0.55	yes	95
A:164(HIE->GLN)	2.48	-3	0	-2.67	1.39	0.44	0	yes	96
A:187(ASP->SER)	2.47	0	-1.93	0	0	0	0	yes	97
A:165(MET->ALA)	2.45	-4.94	2.39	0.94	6.41	9.16	3.71
A:141(LEU->GLN)	2.4	0	-3.79	0.3	0	0	-3.88	yes	98
A:172(HIE->MET)	2.38	-4.03	0	0	0	0	0	yes	99
A:54(TYR->THR)	2.36	-0.05	0	-0.44	3.32	0	0	yes	100
A:189(GLN->CYS)	2.36	1.14	-0.59	5.11	3.18	7.26	6.61
A:54(TYR->PHE)	2.34	0.92	0	-3.44	3.74	4.74	0.96	yes	101
A:172(HIE->VAL)	2.29	-3.45	5.12	-1.51	5.37	0.39	-4.56	yes	102
A:168(PRO->ARG)	2.24	0	0	-0.67	0	0	0	yes	103
A:44(CYS->LYS)	2.21	-4.84	0	0	0	16.7	4.4	yes	104
A:142(ASN->GLY)	2.19	4.05	10.14	4.74	8.75	5.53	5.98
A:165(MET->GLN)	2.18	-6.03	0.28	1.62	7.52	-1.96	4.63
A:168(PRO->ALA)	2.15	-0.74	-5.99	-2.85	7.61	11.57	0.48	yes	105
A:164(HIE->LYS)	2.06	-0.2	0	0	3.76	-0.59	0	yes	106
A:167(LEU->HID)	2.06	-3.4	-2.75	-2.62	-0.01	-5.66	-4.46	yes	107
A:142(ASN->CYS)	2.05	1.24	9.4	-0.45	3.39	0.34	1.64
A:164(HIS>THR)	2.04	0	0	0	0	0	0	yes	108
A:187(ASP->GLN)	1.92	0	0	0	0	0	0	yes	109
A:192(GLN->ASP)	1.92	-8.66	3.31	-2.42	2.11	9.99	7.06
A:54(TYR->GLY)	1.91	-5.93	0	-1.28	3.96	0	3.38	yes	110
A:27(LEU->VAL)	1.9	-5.82	3.22	2.46	1.57	2.75	5.07
A:140(PHE->VAL)	1.86	0.69	1.91	-0.01	6.47	-1.58	-0.7	yes	111
A:188(ARG->HIP)	1.84	-2.7	-1.72	-3.55	1.25	0	4.74	yes	112
A:141(LEU->GLY)	1.82	-1.48	-0.31	-0.05	0	0	0	yes	113
A:141(LEU->HIP)	1.8	0	-4.07	0	0	0	-5.62	yes	114
A:27(LEU->LYS)	1.78	-0.97	11.06	2.76	3	6.86	5.69
A:165(MET->VAL)	1.76	-6.73	0.2	4.07	17.76	4.25	6.58
A:143(GLY->THR)	1.75	0	0	2.97	0	-10.71	0	yes	115
A:140(PHE->ASN)	1.74	0	0	0	0	0	0	yes	116
A:27(LEU->GLY)	1.72	-7.4	2.93	-2.01	5.37	7.58	-3.12	yes	117
A:167(LEU->HIP)	1.72	-3.33	0	-3.04	3.43	4.67	0	yes	118
A:186(VAL>THR)	1.7	0	0	0	0	0	0	yes	119
A:167(LEU->GLU)	1.67	-1.71	-5.93	-5.62	4.63	-0.49	3.99	yes	120
A:164(HIE->GLU)	1.64	3.1	0	-0.89	4.67	1.38	0	yes	121
A:54(TYR->HID)	1.6	-0.14	-3.24	0.9	0.13	7.25	-1.58	yes	122
A:189(GLN->THR)	1.59	1.52	-1.31	5.48	8.57	10.17	2.72
A:191(ALA->ASP)	1.57	-2.52	0	0	0	0	5.27	yes	123
A:54(TYR->PRO)	1.53	0.26	0	-0.31	3	0	-2.69	yes	124
A:54(TYR->MET)	1.52	-5.2	0	0	2.68	0	4.14	yes	125
A:142(ASN->SER)	1.52	0.37	10	1.23	5.99	3.75	0
A:165(MET->LEU)	1.47	-9.82	1.93	-5.09	2.15	-0.13	2.76	yes	126
A:181(PHE->LEU)	1.41	-0.51	1.03	-1.03	4.64	-0.79	0.1	yes	127
A:54(TYR->ILE)	1.38	0.7	0	-1.28	3.24	-2.96	1.05	yes	128
A:54(TYR->SER)	1.36	-5.73	0	-0.6	3.58	0.82	4.87	yes	129
A:54(TYR->TRP)	1.34	-2.21	-4.45	2.8	4.02	2.46	-4.66	yes	130
A:164(HIE->SER)	1.28	3.83	0	0.91	3.22	2.25	0
A:187(ASP->CYS)	1.28	0	-0.65	0	0	0	0	yes	131
A:165(MET->ARG)	1.26	-4.73	6.2	15.39	13.09	10.82	1.99
A:168(PRO->TYR)	1.26	-0.89	-12.74	-3.43	4.19	12.32	9.09	yes	132
A:166(GLU->VAL)	1.22	0	1.98	0	0	0	0	yes	133
A:190(THR->ALA)	1.12	0	0	0	5.68	0	2.92	yes	134
A:54(TYR->LEU)	1.11	-5.31	0	0.56	1.47	-1.51	0.55	yes	135
A:166(GLU->ASP)	1.05	3.48	13.45	5.34	9.58	-2.67	-1.08
A:181(PHE->ILE)	1.03	-3.54	-0.78	0	0.97	0.62	-0.91	yes	136
A:187(ASP->PHE)	1.03	14.78	0	6.13	-4.14	22.72	11.81
A:144(SER->LYS)	0.98	0	0	0	0	0	29.66	yes	137
A:140(PHE->GLY)	0.97	0	-1	0	3.23	0	0.54	yes	138
A:181(PHE->GLN)	0.93	-1.75	0.38	-2.51	2.93	11.6	0.16	yes	139
A:142(ASN>ILE)	0.92	0	0	0	0	0	0	yes	140
A:49(MET->LYS)	0.91	-1.8	15.54	-0.84	4.88	17.71	-1.07	yes	141
A:54(TYR->HIP)	0.87	1.36	-3.18	0.26	-1.62	0	3.83	yes	142
A:49(MET->PHE)	0.84	-0.75	-0.6	2.07	4.73	0	-2.69	yes	143
A:187(ASP->TYR)	0.83	-2.35	-1.66	5.12	1.38	13.23	0.02
A:27(LEU->ALA)	0.79	-3.65	3.25	0.26	1.04	8.32	4.22
A:181(PHE->VAL)	0.78	0.22	0.9	0	0.64	13.4	-0.93	yes	144
A:191(ALA->LYS)	0.77	0	0	1.32	0	12.07	0	yes	145
A:54(TYR->LYS)	0.76	2.06	0	0	2.99	0	4.23	yes	146
A:191(ALA->SER)	0.76	-3.72	0	-3.43	0	7.89	0	yes	147
A:27(LEU->CYS)	0.75	-10.53	3.59	-0.52	0.32	2.04	7.51
A:167(LEU->PRO)	0.72	1.96	0	5.27	-4.38	9.73	-1.82	yes	148
A:188(ARG->PHE)	0.72	-1.91	0	0.32	3.43	9.25	0.18
A:165(MET->CYS)	0.67	-7.24	1.5	-1.13	6.53	-5.56	-0.67	yes	149
A:187(ASP->ALA)	0.67	-4.61	0	0	0	0	0	yes	150
A:164(HIE->CYS)	0.59	2.14	0	0	0	3.04	0	yes	151
A:181(PHE->LYS)	0.58	0	-2	0	0	0	0	yes	152
A:167(LEU->HIE)	0.56	-1.96	0	-0.76	0.45	-13.56	2.8	yes	153
A:166(GLU->ASN)	0.55	0	0	0	-1.14	0	0	yes	154
A:52(PRO->ASP)	0.47	2.45	-1.22	1.02	10.6	5.09	1.26
A:27(LEU->HIP)	0.42	-2.28	7.35	6.57	3.77	5.79	6.47
A:164(HIE->HID)	0.41	2.74	0	0	0.91	0	0	yes	155
A:141(LEU->LYS)	0.39	-8.8	-0.87	0.14	0.6	-1.5	-1.02	yes	156
A:181(PHE->ALA)	0.38	-1.1	0.46	0	2.48	5.91	-2.11	yes	157
A:188(ARG->TYR)	0.38	-2.5	0	0.86	4.03	4.28	0	yes	158
A:140(PHE->LEU)	0.36	-4.75	4.46	0	3.68	-2.55	1.69	yes	159
A:181(PHE->SER)	0.35	-0.52	0.82	0	2.26	-0.59	2.9	yes	160
A:181(PHE->HID)	0.32	-0.66	1.28	1.12	2.4	-9.69	-4.2	yes	161
A:188(ARG->LEU)	0.32	-8.56	0	0.45	4.15	6.36	0.69	yes	162
A:181(PHE->PRO)	0.29	-0.66	1.37	0	3.14	-0.14	0.94	yes	163
A:181(PHE->CYS)	0.2	-0.55	0.55	0	4.61	10.76	-0.05	yes	164
A:52(PRO->SER)	0.18	-1.91	-0.62	-3.36	5.79	8.73	3.74	yes	165
A:192(GLN->VAL)	0.18	0	0	1.77	-0.28	-0.17	4.2	yes	166
A:172(HIE->ASN)	0.15	-2.14	0.65	0	6.38	-4.52	0.06	yes	167
A:181(PHE->ASN)	0.15	-0.46	0.92	0	2.3	9.04	-0.73	yes	168
A:143(GLY->HID)	0.14	0	10.13	-0.12	0	11.93	-2.07	yes	169
A:181(PHE->ASP)	0.1	-0.62	0	0.43	6.31	1.76	0.76	yes	170
A:168(PRO->HID)	0.07	-1.05	-3.44	-2.11	0	3.55	3.47	yes	171
A:192(GLN>THR)	0	0	0	0	0	0	0
A:144(SER->CYS)	-0.09	0	0	0	0	0	0
A:49(MET->ILE)	-0.21	-4.05	-7.76	-3.68	3.56	12.38	10.4
A:192(GLN->ILE)	-0.21	0	0	0	0	1.3	-1.42
A:52(PRO->THR)	-0.23	-1.71	-1.35	0	0	6.8	0
A:167(LEU->LYS)	-0.23	-5.56	0	-1.67	4.44	3.61	-0.97
A:52(PRO->VAL)	-0.25	0	-3.14	0	7.06	0	-4.23
A:166(GLU->CYS)	-0.25	0	2.57	-3.7	2.08	0	0.38
A:191(ALA->ASN)	-0.26	0	0	-1.84	0	0	0
A:54(TYR->HIE)	-0.3	0.89	-3.47	-1.28	1.65	-0.27	2.29
A:165(MET->SER)	-0.36	-7.22	3.01	-1.51	6.46	3.4	2.94
A:166(GLU->ARG)	-0.37	0	4.82	-5.98	5.6	0	1.15
A:181(PHE->GLY)	-0.41	3.25	-0.19	0	2.82	10.3	0.04
A:49(MET->LEU)	-0.44	-3.88	-5.89	-0.82	1.58	1.38	5.08
A:190(THR->GLU)	-0.46	-4.67	0	0	0	0	4.36
A:27(LEU>THR)	-0.5	0	0	0	0	0	0
A:192(GLN->GLY)	-0.51	-5.08	-7.16	-4.37	-0.74	-1.15	3.3
A:143(GLY->LYS)	-0.6	-3.76	6.25	19.26	5.58	13.91	8.46
A:144(SER->ASN)	-0.72	0	7.96	5.86	4.67	-5.03	3.39
A:166(GLU->HIP)	-0.82	0	4.71	0	0	0	-1.34
A:142(ASN->THR)	-0.93	-0.12	7.64	1.89	5.12	3.75	-0.88
A:144(SER->ARG)	-0.94	0	0	0	12	0	0
A:49(MET->VAL)	-1.12	-1.85	-7.46	-3.13	2.25	12.63	15.25
A:165(MET->HID)	-1.12	-10.12	-3.99	-0.17	-0.61	8.66	-2.21
A:165(MET->THR)	-1.13	-10.99	-4.4	2.2	10.2	-2.76	-0.14
A:164(HIE->ARG)	-1.33	0	0	0	0	1.38	0
A:164(HIE->PRO)	-1.34	-0.28	0	0	-0.07	-3.17	0
A:140(PHE->LYS)	-1.4	0.59	0.3	0	4.3	6.73	-6.27
A:144(SER->HID)	-1.43	0	0	0	0	0	0
A:187(ASP->ASN)	-1.48	-5.54	0	0	5.55	6.63	0
A:164(HIE->HIP)	-1.58	0	0	0	0.72	0	0
A:27(LEU->PRO)	-1.97	-7.13	6.35	0.38	2.9	8.55	3.69
A:140(PHE->ALA)	-2.08	0	1.62	0	0	0	0
A:188(ARG->GLY)	-2.15	-0.29	0	-0.47	2.39	15.09	-0.02
A:144(SER>THR)	-2.15	0	0	0	0	0	0
A:187(ASP>THR)	-2.21	0	0	0	0	0	0
A:181(PHE->THR)	-2.22	2.47	0.25	0	2.97	-1.01	1.65
A:49(MET->TYR)	-2.26	0	11.27	-7.12	-0.09	-3.75	2.03
A:141(LEU->ARG)	-2.26	0	-3.15	-2.35	0	-2.44	0
A:164(HIE->ALA)	-2.85	3.43	0	0	0.81	0.45	0
A:187(ASP->LYS)	-3.33	0.31	-2.17	4.25	7.48	2.81	4.06
A:140(PHE>THR)	-3.53	0	0	0	0	0	0
A:181(PHE->HIP)	-3.56	0	-1.31	0	0		0
A:144(SER->HIP)	-5.85	0	0	0	0	0	0
A:187(ASP->HIP)	-8.2	-0.71	12.48	14.22	-1.78	-1.13	1.77
A:144(SER->PHE)	-10.04	0	0	0	0	0	0
Mutations		nsp4-nsp5	nsp6-nsp7	nsp8-nsp9	nsp9-nsp10	nsp14-nsp15	nsp15-nsp16
